# Supplementary material for: The Shape of Success: A Scoping Review of Somatotype in Modern Elite Athletes Across Various Sports
Source: Sports (Basel). 2025 Feb 4;13(2):38. doi: 10.3390/sports13020038 (PMC11860359; doi:10.3390/sports13020038)
Supplement: Supplementary file 1 [file sports-13-00038-s001.zip]

Archive with 7 entries (7 files):
- Somatotype Figure S1_male athletes.pdf
- Somatotype Figure S3_judokas.pdf
- Somatotype Table S2_all athletes.pdf
- Somatotype Table S3_SOMAREF_male athletes.pdf
- Somatotype_Table S4_SOMAREF_female athletes.pdf
- Somatoype Figure S2_female athletes.pdf
- Table S1_PRISMA-ScR-Checklist.pdf
